# Supplementary material for: The Effects of Latitudinal Gradients, Climatic Anomalies, and Size‐Selective Harvesting on the Adaptive Potential of an Intertidal Gastropod
Source: Evol Appl. 2025 Sep 25;18(9):e70159. doi: 10.1111/eva.70159 (PMC12461133; doi:10.1111/eva.70159)
Supplement: Supplementary file 1 — File S1: A matrix of Spearman's correlation coefficients between all environmental predictor variables. [file EVA-18-e70159-s002.xlsx]

## Sheet: Sheet1
Spearmans correlation coefficients between all environmental predictor variables.
	WC_bio5	WC_bio6	WC_bio1	WC_bio7	WC_bio12	BO22_temprange_ss	BO22_tempmean_ss	BO22_salinitymean_ss	BO21_salinityrange_ss	BO22_ppmean_ss	BO22_dissoxmean_ss	BO22_ph	BO22_cloudmean	BO22_chlomean_ss	BO22_curvelmean_ss	BO22_damean
WC_bio5	1	0.603160899716036	0.834065290728144	0.671642049902137	-0.736842105263158	0.857894736842105	0.763157894736842	0.66140350877193	-0.517543859649123	-0.652631578947369	-0.866666666666667	0.67371731167807	-0.729824561403509	-0.715789473684211	-0.0719298245614035	-0.301754385964912
WC_bio6	0.603160899716036	1	0.868189806678383	-0.0826010544815466	-0.87357364660474	0.889376988955378	0.917471819800958	0.802458606026866	-0.780509519428757	-0.823529729161051	-0.715540223098355	0.249450283604139	-0.623354059386297	-0.853380486934479	-0.155399533114612	-0.622476095922372
WC_bio1	0.834065290728144	0.868189806678383	1	0.327768014059754	-0.964881846852873	0.92800738136805	0.956980175677554	0.775241738645211	-0.667252232582515	-0.76295025015027	-0.852502523470555	0.505952165331364	-0.70851651538696	-0.801580642562942	-0.0623354059386297	-0.437225805034332
WC_bio7	0.671642049902137	-0.0826010544815466	0.327768014059754	1	-0.249341623754519	0.303775358517829	0.200175669774754	0.279192381527947	0.0456541001240668	-0.177348619712721	-0.503951028292584	0.614811211356492	-0.409130974188752	-0.202809560166528	-0.00702370771139489	0.117647104165864
WC_bio12	-0.736842105263158	-0.87357364660474	-0.964881846852873	-0.249341623754519	1	-0.873684210526316	-0.947368421052632	-0.728070175438597	0.62280701754386	0.710526315789474	0.83859649122807	-0.494059361897251	0.610526315789474	0.740350877192982	-0.043859649122807	0.394736842105263
BO22_temprange_ss	0.857894736842105	0.889376988955378	0.92800738136805	0.303775358517829	-0.873684210526316	1	0.92280701754386	0.843859649122807	-0.685964912280702	-0.892982456140351	-0.880701754385965	0.465877722715946	-0.792982456140351	-0.921052631578947	-0.242105263157895	-0.519298245614035
BO22_tempmean_ss	0.763157894736842	0.917471819800958	0.956980175677554	0.200175669774754	-0.947368421052632	0.92280701754386	1	0.798245614035088	-0.668421052631579	-0.805263157894737	-0.810526315789474	0.423605263943989	-0.733333333333333	-0.840350877192983	-0.0912280701754386	-0.559649122807018
BO22_salinitymean_ss	0.66140350877193	0.802458606026866	0.775241738645211	0.279192381527947	-0.728070175438597	0.843859649122807	0.798245614035088	1	-0.729824561403509	-0.924561403508772	-0.692982456140351	0.185822683351729	-0.831578947368421	-0.924561403508772	-0.53859649122807	-0.701754385964912
BO21_salinityrange_ss	-0.517543859649123	-0.780509519428757	-0.667252232582515	0.0456541001240668	0.62280701754386	-0.685964912280702	-0.668421052631579	-0.729824561403509	1	0.691228070175439	0.517543859649123	-0.0149714958150682	0.53859649122807	0.729824561403509	0.303508771929825	0.698245614035088
BO22_ppmean_ss	-0.652631578947369	-0.823529729161051	-0.76295025015027	-0.177348619712721	0.710526315789474	-0.892982456140351	-0.805263157894737	-0.924561403508772	0.691228070175439	1	0.752631578947368	-0.229856494572518	0.826315789473684	0.989473684210526	0.475438596491228	0.712280701754386
BO22_dissoxmean_ss	-0.866666666666667	-0.715540223098355	-0.852502523470555	-0.503951028292584	0.83859649122807	-0.880701754385965	-0.810526315789474	-0.692982456140351	0.517543859649123	0.752631578947368	1	-0.643774320047934	0.628070175438597	0.778947368421053	-0.0105263157894737	0.308771929824561
BO22_ph	0.67371731167807	0.249450283604139	0.505952165331364	0.614811211356492	-0.494059361897251	0.465877722715946	0.423605263943989	0.185822683351729	-0.0149714958150682	-0.229856494572518	-0.643774320047934	1	-0.256276781304991	-0.302071944974612	0.478207189857767	0.047556516118452
BO22_cloudmean	-0.729824561403509	-0.623354059386297	-0.70851651538696	-0.409130974188752	0.610526315789474	-0.792982456140351	-0.733333333333333	-0.831578947368421	0.53859649122807	0.826315789473684	0.628070175438597	-0.256276781304991	1	0.831578947368421	0.533333333333333	0.466666666666667
BO22_chlomean_ss	-0.715789473684211	-0.853380486934479	-0.801580642562942	-0.202809560166528	0.740350877192982	-0.921052631578947	-0.840350877192983	-0.924561403508772	0.729824561403509	0.989473684210526	0.778947368421053	-0.302071944974612	0.831578947368421	1	0.408771929824561	0.724561403508772
BO22_curvelmean_ss	-0.0719298245614035	-0.155399533114612	-0.0623354059386297	-0.00702370771139489	-0.043859649122807	-0.242105263157895	-0.0912280701754386	-0.53859649122807	0.303508771929825	0.475438596491228	-0.0105263157894737	0.478207189857767	0.533333333333333	0.408771929824561	1	0.356140350877193
BO22_damean	-0.301754385964912	-0.622476095922372	-0.437225805034332	0.117647104165864	0.394736842105263	-0.519298245614035	-0.559649122807018	-0.701754385964912	0.698245614035088	0.712280701754386	0.308771929824561	0.047556516118452	0.466666666666667	0.724561403508772	0.356140350877193	1
